# Supplementary material for: A Transcriptomic Analysis of Gonads from the Low-Temperature-Induced Masculinization of Takifugu rubripes
Source: Animals (Basel). 2021 Nov 30;11(12):3419. doi: 10.3390/ani11123419 (PMC8697924; doi:10.3390/ani11123419)
Supplement: Supplementary file 1 [file animals-11-03419-s001.zip]

Archive with 1 entries (1 files):
- animals-1464654-supplementary.pdf
